# Supplementary material for: Comparison of Two Alternative Procedures to Obtain Packed Red Blood Cells for β-Thalassemia Major Transfusion Therapy
Source: Biomolecules. 2021 Nov 4;11(11):1638. doi: 10.3390/biom11111638 (PMC8615631; doi:10.3390/biom11111638)
Supplement: Supplementary file 1 [file biomolecules-11-01638-s001.zip]

Archive with 1 entries (1 files):
- biomolecules-1400727-supplementary.pdf
